# Supplementary material for: Identification and Validation of Reference Genes for qRT-PCR Analysis of Petal-Color-Related Genes in Rosa praelucens
Source: Genes (Basel). 2024 Feb 23;15(3):277. doi: 10.3390/genes15030277 (PMC10970342; doi:10.3390/genes15030277)
Supplement: Supplementary file 1 [file genes-15-00277-s001.zip]

Archive with 1 entries (1 files):
- genes-2824846-supplementary.xlsx
