# Supplementary material for: Identification and Validation of Reference Genes for qRT-PCR Analysis of Petal-Color-Related Genes in Rosa praelucens
Source: Genes (Basel). 2024 Feb 23;15(3):277. doi: 10.3390/genes15030277 (PMC10970342; doi:10.3390/genes15030277)
Supplement: Supplementary file 1 [file genes-15-00277-s001.zip › genes-2824846-supplementary.xlsx]

## Sheet: Table S1
Table S1. List of the seven candidate reference genes with their FPKM expression values.
Gene	Gene ID	Fragments Kilobase of transcript per Million mapped (FPKM) reads
	id	P_1_3	P_2_3	P_3_3	W_1_3	W_2_3	W_3_3	NR id	NR annotation	Swissprot id
TUBA	TRINITY_DN20322_c0_g1_i2_7	57.1781	43.5031	50.3406	41.1066	53.7371	47.4219	XP_024162918.1	tubulin alpha chain [Rosa chinensis]	P33629|TBA_PRUDU
GAPDH	TRINITY_DN19927_c0_g2_i1_2	56.4647	61.6821	59.0734	35.5639	23.3887	29.4763	AEQ75490.1	glyeraldehyde 3-phosphate dehydrogenase [Rosa multiflora]	Q9FX54|G3PC2_ARATH
Histone2A	TRINITY_DN19819_c0_g1_i23_5	157.725	107.703	132.714	79.8005	74.6502	77.2253	XP_022000062.1	histone H2B [Helianthus annuus]	Q9LZT0|H2B7_ARATH
RPL37	TRINITY_DN12660_c0_g1_i2_2	228.623	115.648	172.135	172.155	142.421	157.288	XP_004291214.1	PREDICTED: 60S ribosomal protein L37-3-like [Fragaria vesca subsp. vesca]	Q8LEM8|RL373_ARATH
EEF1A	TRINITY_DN18941_c0_g1_i9_3	186.18	147.088	166.634	68.7083	50.353	59.5306	XP_024195491.1	elongation factor 1-alpha [Rosa chinensis]	O64937|EF1A_ORYSJ
EIF1A	TRINITY_DN15507_c2_g1_i5_2	223.949	149.724	186.837	132.153	125.714	128.934	XP_024182175.1	eukaryotic translation initiation factor 1A [Rosa chinensis]	P56331|IF1A_ONOVI
AQP	TRINITY_DN14800_c0_g1_i2_6	145.462	50.8909	98.1763	464.411	443.337	453.874	XP_024176646.1	aquaporin PIP2-1-like [Rosa chinensis]	P43286|PIP21_ARATH

## Sheet: Table S2
Table S2. Summary of the qRT-PCR Ct value of seven candidate reference genes
Sample	TUBA	GAPDH	Histone 2A	EEF1A	RPL37	EIF1A	AQP	Sample	Group
W-1-3.1	28.22	27.78	27.68	26.28	27.82	27.67	24.8	W-1-3.1	W-1-3
W-1-3.2	28.44	28.28	27.67	26.25	27.75	27.66	24.98	W-1-3.2
W-1-3.3	28.23	28.26	27.59	26.3	28.06	27.69	24.97	W-1-3.3
W-2-3.1	28.92	29.61	28.88	27.32	29.51	28.57	25.62	W-2-3.1	W-2-3
W-2-3.2	29.14	29.47	29.02	27.55	29.05	28.71	25.78	W-2-3.2
W-2-3.3	28.74	29.65	28.66	27.13	29.05	28.44	25.71	W-2-3.3
W-3-3.1	28.57	28.7	28.28	26.8	28.67	28.12	25.21	W-3-3.1	W-3-3
W-3-3.2	28.79	28.88	28.35	26.9	28.4	28.19	25.38	W-3-3.2
W-3-3.3	28.49	28.96	28.13	26.72	28.56	28.07	25.34	W-3-3.3
P-1-3.1	27.32	27.45	25.91	24.97	26.62	26.21	27.07	P-1-3.1	P-1-3
P-1-3.2	27.32	27.26	25.93	25.08	26.59	26.05	26.97	P-1-3.2
P-1-3.3	27.43	27.32	26.02	25.08	26.58	26.43	26.91	P-1-3.3
P-2-3.1	26.92	25.97	25.13	24.1	26.03	25.53	27.62	P-2-3.1	P-2-3
P-2-3.2	26.99	26.04	25.16	24.1	25.92	25.44	27.59	P-2-3.2
P-2-3.3	26.95	25.98	25.11	24.13	26.05	25.56	27.32	P-2-3.3
P-3-3.1	27.12	26.71	25.52	24.54	26.33	25.87	27.35	P-3-3.1	P-3-3
P-3-3.2	27.16	26.65	25.55	24.59	26.26	25.75	27.28	P-3-3.2
P-3-3.3	27.19	26.65	25.57	24.61	26.32	26	27.12	P-3-3.3
mean	27.89	27.76	26.9	25.69	27.42	27	26.28
SD	0.79	1.27	1.46	1.22	1.24	1.21	1.04
CV	0.0283	0.0458	0.0543	0.0476	0.0451	0.0449	0.0396
	TUBA	GAPDH	Histone 2A	EEF1A	RPL37	EIF1A	AQP

## Sheet: Table S3
		Table S3. qRT-PCR Ct values of the six target petal color related genes
	Sample	Group	DN11742_c0_g1_i1_6	DN12207_c0_g1_i2_9	DN17128_c0_g1_i2_5	DN14168_c0_g1_i1_6	DN11691_c0_g1_i1_3	DN20564_c1_g1_i2_6
	W-1-3	W3	28.87	31.59	30.04	34.27	31.54	31.84
			29.23	31.47	30.64	34.49	33.63	31.73
			29.15	31.66	30.17	32.98	32.52	31.51
	W-2-3	W3	30.78	33.12	31.93	34.86	33.94	33.12
			31.02	32.67	30.97	40	33.43	32.95
			31.25	33.47	30.83	34.09	34.25	33.33
	W-3-3	W3	29.83	32.36	30.99	34.57	32.74	32.48
			30.13	32.07	30.81	37.25	33.53	32.34
			30.2	32.57	30.5	33.54	33.39	32.42
	P-1-3	P3	27.5	28.11	27.5	28.22	27.68	29.72
			27.56	28	27.31	28.14	27.77	29.33
			27.63	27.99	27.53	28.25	27.78	29.71
	P-2-3	P3	26.56	27.55	26.09	26.54	26.72	29.08
			26.67	27.69	26.1	26.65	26.76	28.72
			26.62	27.52	26.07	26.59	26.66	28.6
	P-3-3	P3	27.03	27.83	26.8	27.38	27.2	29.4
			27.12	27.85	26.71	27.4	27.27	29.03
			27.13	27.76	26.8	27.42	27.22	29.16

## Sheet: Table S4
Table S4. List of the six petal color related genes with their FPKM expression values.
No.	id	P_1_3	P_2_3	P_3_3	Average	SD	W_1_3	W_2_3	W_3_3	Average	SD	T.test, P-value	NR id	KEGG descriptio
1	TRINITY_DN11742_c0_g1_i1_6	19.477	29.7584	24.6177	24.6177	5.14068	1.3976	0.564844	0.981224	0.981224	0.41638	0.00136375	XP_024187208.1	phenylalanine ammonia-lyase [EC:4.3.1.24]
2	TRINITY_DN12207_c0_g1_i2_9	54.6852	38.4386	46.5619	46.5619	8.12333	1.68746	1.49496	1.59121	1.59121	0.09625	0.000661291	AKT74337.1	anthocyanidin synthase [EC:1.14.20.4]
3	TRINITY_DN17128_c0_g1_i2_5	39.2454	36.2187	37.732	37.732	1.51334	2.88256	3.67895	3.28076	3.28076	0.398193	2.82485e-06	AYU56555.1	naringenin 3-dioxygenase [EC:1.14.11.9]
4	TRINITY_DN14168_c0_g1_i1_6	7.83537	7.21195	7.52366	7.52366	0.311711	0.0893759	0.279878	0.184627	0.184627	0.0952511	2.58226e-06	AJO70134.1	flavonol synthase [EC:1.14.20.6]
5	TRINITY_DN11691_c0_g1_i1_3	19.2575	18.4665	18.862	18.862	0.395485	0.117876	0.445349	0.281613	0.281613	0.163736	1.87548e-07	QEV87523.1	transcription factor MYB75
6	TRINITY_DN20564_c1_g1_i2_6	2.83295	1.92795	2.38045	2.38045	0.452498	0.0436103	0.645273	0.344441	0.344441	0.300831	0.00290664	XP_024174867.1	Transcription factor
